# Supplementary material for: Univariate and multivariate sex differences and similarities in gray matter volume within essential language-processing areas
Source: Biol Sex Differ. 2023 Dec 21;14:90. doi: 10.1186/s13293-023-00575-y (PMC10740309; doi:10.1186/s13293-023-00575-y)
Supplement: Supplementary file 1 — Additional file 1. Additional tables and figures. [file 13293_2023_575_MOESM1_ESM.xlsx]

## Sheet: Supp.Tables 1A-1G
	Supplementary Table 1A-1.- Main descriptive statistics for the raw gray matter volumes of the 18 areas comprised in the SENT_CORE-language network. Data are provided as volumes (in cc) and as the derived robust z scores (calculated as x-median/ madn).The values of all deciles (in cc and as robust z-scores are displayed in Supplementary Table 1D. The skewness and kurtosis' estimates can be found i…											Supplementary Table 1B.- Results of a series of Wilcoxon-Mann-Whitney tests comparing the distributions of the robust Z-scores of raw GMVOL of females and males in the 18 brain regions comprised on the SENT_CORE--language network. Positive shift estimate values indicate larger z-scores in males whereas negative shift estimates indicate larger z-scores in females.							Supplementary table 1C.-Estimates of overlap (and their corresponding 95% confidence intervals) between the distribution of the robust Z-scores of raw GMVOL in females and males in the 18 brain regions comprised on the SENT_CORE-language network calculated in 10,000 bootstrap samples. Complementarily, the values of the related effect size Cohen's U3 (that is, the percent of individuals of one gro…						Supplementary Table 1D.- Quantile-based comparisons of the distributions of the robust z-scores of raw GMVOL in females and males in the 18 brain regions comprised in the SENT_CORE-language network in 10,000 bootstrap samples. The values of the estimated differences ( ) and their 95% confidence intervals are rescaled to estimate the standard deviation of a normal distribution and, therefore, the …												Supplementary Table 1E.- Probability of superiority for males (PS-M) and females (PS-F) scores, along with its corresponding Cliff's delta, its 95% confidence interval, and associated p-values in the raw dataset. Positive Cliff's delta values indicate a larger probability of superiority of males (PS-M) whereas negative values denote a larger probability of superiority of females (PS-F). (Note tha…									Supplementary Table 1F.- Comparison of dispersion ( interquantile-ranges; IQR), skewness, and kurtosis of females and males in the raw dataset.
	Area	Median volume (cc) males	IQR volume (cc) males	Median volume (robust z score) males	IQR volume (robust z score) males	median volume (cc) females	IQR volume (cc) females	median volume (robust z score) females	IQR volume (robust z score) females			Area	W	Shift-estimate	95%CI	p value	fdr-adjusted p value		Area	Overlap (%)	95% CI	Cohen's U3	95% CI		Area	Quantile	Males (cc)	Females (cc)	Males z	Females z		95% CI	p value	fdr-adjusted p value	Qualification ES		Area	PS- M	PS-F	Cliff's delta	95% CI	p value	fdr-adjusted p value	Qualification ES		IQR	Area	Males	Femeles
	TIV	1573.15	150.873	0.630522	0.902625	1361.6	133.156	-0.635118	0.796632			F1_2	65105	0.857601	[0.7, 1]	2.26046e-26	6.02822e-26		F1_2	47.1737	[39.59, 54.33]	83.33	[78.57, 89.8]		F1_2	0.1	4.7809	4.25538	-0.680961	-1.40379	0.722834	[0.48, 0.92]	p<0.0001	p<0.0001	"Large"		F1_2	0.75	0.25	0.5	[0.42, 0.58]	p<0.0001	p<0.0001	"Large"			F1_2	1.23	1.15
	F1_2	5.54902	0.912282	0.375567	1.25482	4.96204	0.83263	-0.4318	1.14526			F2_2	60080	0.65946	[0.51, 0.81]	2.69625e-16	3.2355e-16		F2_2	54.5145	[46.68, 62.65]	77.21	[71.43, 84.35]		F1_2	0.2	5.0676	4.47821	-0.286602	-1.0973	0.810696	[0.57, 1]	p<0.0001	p<0.0001	"Large"		F2_2	0.7	0.3	0.4	[0.3, 0.47]	p<0.0001	p<0.0001	"Medium"			F2_2	1.27	1.17
	F2_2	4.23235	0.686437	0.33168	1.23792	3.83134	0.625723	-0.391517	1.12843			F3t	63565	0.831081	[0.67, 0.98]	5.1783e-23	1.03566e-22		F3t	49.3079	[42.07, 56.63]	81.63	[75.17, 87.76]		F1_2	0.3	5.26544	4.63994	-0.0144885	-0.874838	0.86035	[0.69, 1.04]	p<0.0001	p<0.0001	"Large"		F3t	0.74	0.26	0.48	[0.38, 0.54]	p<0.0001	p<0.0001	"Large"			F3t	1.36	1.15
	F3t	5.32869	0.817759	0.497673	1.34077	4.79691	0.700264	-0.374212	1.14813			F3O1	58958	0.652645	[0.49, 0.8]	2.14765e-14	2.27399e-14		F3O1	58.3016	[49.65, 66.24]	73.47	[67.35, 79.93]		F1_2	0.4	5.42571	4.77852	0.205961	-0.684227	0.890188	[0.65, 1.06]	p<0.0001	p<0.0001	"Large"		F3O1	0.68	0.32	0.36	[0.27, 0.44]	p<0.0001	p<0.0001	"Medium"			F3O1	1.39	1.35
	F3O1	0.858281	0.151596	0.368575	1.36457	0.782145	0.14601	-0.316753	1.31429			prec4	63186	0.785326	[0.63, 0.93]	3.19313e-22	5.74763e-22		prec4	49.1306	[41.97, 56.43]	77.89	[72.79, 84.01]		F1_2	0.5	5.54902	4.96204	0.375567	-0.4318	0.807367	[0.58, 1.05]	p<0.0001	p<0.0001	"Large"		prec4	0.73	0.27	0.46	[0.37, 0.53]	p<0.0001	p<0.0001	"Large"			prec4	1.25	1.17
	prec4	3.12136	0.457625	0.37247	1.18417	2.83022	0.45409	-0.380891	1.17502			SMG7	65754	0.9085	[0.76, 1.05]	7.34711e-28	2.64496e-27		SMG7	46.1039	[39.91, 53.02]	84.69	[77.89, 89.46]		F1_2	0.6	5.73243	5.12673	0.62785	-0.205283	0.833133	[0.6, 1.07]	p<0.0001	p<0.0001	"Large"		SMG7	0.76	0.24	0.52	[0.44, 0.59]	p<0.0001	p<0.0001	"Large"			SMG7	1.29	1.17
	SMG7	0.812146	0.15838	0.439951	1.2934	0.700317	0.143907	-0.473295	1.17521			AG2	63776	0.777614	[0.63, 0.91]	1.85373e-23	4.17089e-23		AG2	46.7126	[39.66, 53.54]	82.13	[77.21, 87.07]		F1_2	0.7	5.92908	5.29305	0.898329	0.0234929	0.874836	[0.63, 1.18]	p<0.0001	p<0.0001	"Large"		AG2	0.74	0.26	0.48	[0.39, 0.55]	p<0.0001	p<0.0001	"Large"			AG2	1.13	1.08
	AG2	1.99619	0.351522	0.418205	1.1122	1.72775	0.336936	-0.431105	1.06605			INSa2	65098	0.865769	[0.71, 1.01]	2.34431e-26	6.02822e-26		INSa2	46.2563	[39.28, 53.84]	82.99	[77.55, 87.41]		F1_2	0.8	6.20103	5.49452	1.27239	0.300605	0.97179	[0.69, 1.28]	p<0.0001	p<0.0001	"Large"		INSa2	0.75	0.25	0.5	[0.42, 0.58]	p<0.0001	p<0.0001	"Large"			INSa2	1.24	1.06
	INSa2	2.32402	0.319404	0.511095	1.23351	2.08384	0.281453	-0.416462	1.08694			INSa3	66419	0.918544	[0.77, 1.06]	1.98144e-29	1.18887e-28		INSa3	45.8287	[39.29, 52.99]	84.69	[80.27, 88.78]		F1_2	0.9	6.57707	5.81087	1.78962	0.735735	1.05388	[0.63, 1.45]	p<0.0001	p<0.0001	"Large"		INSa3	0.77	0.23	0.54	[0.45, 0.6]	p<0.0001	p<0.0001	"Large"			INSa3	1.28	1.15
	INSa3	2.61281	0.430005	0.427534	1.27051	2.3106	0.392715	-0.465403	1.16033			T1_4	66047	0.902022	[0.75, 1.04]	1.51457e-28	6.81556e-28		T1_4	48.2	[41.85, 55.48]	85.03	[79.25, 90.81]		F2_2	0.1	3.62556	3.27707	-0.762606	-1.39109	0.628481	[0.43, 0.82]	p<0.0001	p<0.0001	"Medium"		T1_4	0.76	0.24	0.52	[0.44, 0.59]	p<0.0001	p<0.0001	"Large"			T1_4	1.25	1.14
	T1_4	3.25085	0.487081	0.455623	1.20336	2.9134	0.462937	-0.378061	1.14371			STS1	68156	0.997171	[0.85, 1.14]	9.69101e-34	8.72191e-33		STS1	40.3774	[34.03, 46.96]	86.05	[80.95, 90.82]		F2_2	0.2	3.79885	3.48681	-0.45011	-1.01284	0.562735	[0.36, 0.75]	p<0.0001	p<0.0001	"Medium"		STS1	0.79	0.21	0.58	[0.49, 0.64]	p<0.0001	p<0.0001	"Large"			STS1	1.31	1.07
	STS1	0.920763	0.170139	0.533191	1.29439	0.793018	0.140117	-0.438667	1.06599			STS2	70026	0.986231	[0.85, 1.11]	1.0063e-38	1.81133e-37		STS2	38.0591	[32.71, 43.73]	92.52	[87.41, 95.92]		F2_2	0.3	3.97741	3.62378	-0.128085	-0.765826	0.637742	[0.39, 0.85]	p<0.0001	p<0.0001	"Medium"		STS2	0.81	0.19	0.62	[0.54, 0.68]	p<0.0001	p<0.0001	"Large"			STS2	1.1	1.02
	STS2	1.9703	0.352457	0.468798	1.07533	1.63371	0.324137	-0.558109	0.988928			STS3	61673	0.712529	[0.56, 0.86]	3.25901e-19	4.51247e-19		STS3	55.0001	[47.17, 63.07]	81.63	[72.45, 87.07]		F2_2	0.4	4.12145	3.7253	0.131671	-0.582749	0.71442	[0.53, 0.9]	p<0.0001	p<0.0001	"Medium"		STS3	0.71	0.29	0.42	[0.34, 0.5]	p<0.0001	p<0.0001	"Medium"			STS3	1.26	1.18
	STS3	2.18868	0.479339	0.363132	1.23757	1.89765	0.446302	-0.388276	1.15227			STS4	60599	0.701942	[0.54, 0.86]	3.22364e-17	4.14468e-17		STS4	57.1448	[49.22, 66.17]	76.19	[70.41, 81.29]		F2_2	0.5	4.23235	3.83134	0.33168	-0.391517	0.723197	[0.51, 0.93]	p<0.0001	p<0.0001	"Medium"		STS4	0.7	0.3	0.4	[0.31, 0.48]	p<0.0001	p<0.0001	"Medium"			STS4	1.3	1.9
	STS4	1.94536	0.403657	0.278196	1.27831	1.75997	0.372224	-0.308896	1.17876			T2_3	52784	0.39496	[0.22, 0.56]	3.41708e-06	3.41708e-06		T2_3	71.7805	[64.21, 82.29]	65.31	[56.8, 71.43]		F2_2	0.6	4.34902	3.95205	0.542072	-0.173824	0.715896	[0.49, 0.96]	p<0.0001	p<0.0001	"Medium"		T2_3	0.61	0.39	0.22	[0.12, 0.3]	p<0.0001	p<0.0001	"Small"			T2_3	1.45	1.25
	T2_3	1.02568	0.282621	0.179269	1.47914	0.960754	0.238581	-0.160509	1.24866			T2_4	62140	0.779023	[0.62, 0.93]	4.06539e-20	6.09809e-20		T2_4	53.5574	[46.1, 61.28]	78.57	[73.81, 84.35]		F2_2	0.7	4.51434	4.1175	0.840211	0.12455	0.715661	[0.4, 0.98]	p<0.0001	p<0.0001	"Medium"		T2_4	0.72	0.28	0.44	[0.35, 0.51]	p<0.0001	p<0.0001	"Large"			T2_4	1.32	1.28
	T2_4	1.42046	0.280242	0.397186	1.30269	1.2549	0.276922	-0.372422	1.28726			SMA2	59340	0.632704	[0.47, 0.78]	4.99953e-15	5.62447e-15		SMA2	57.412	[48.74, 65.22]	77.89	[71.43, 84.01]		F2_2	0.8	4.67778	4.34231	1.13497	0.529982	0.604985	[0.28, 0.92]	p<0.0001	p<0.0001	"Medium"		SMA2	0.69	0.31	0.38	[0.28, 0.45]	p<0.0001	p<0.0001	"Medium"			SMA2	1.32	1.22
	SMA2	1.03908	0.228367	0.340207	1.32547	0.929306	0.21418	-0.296932	1.24312			SMA3	62958	0.756685	[0.61, 0.9]	9.3858e-22	1.53586e-21		SMA3	50.4684	[42.45, 57.73]	82.99	[75.51, 87.41]		F2_2	0.9	4.8667	4.61208	1.47567	1.01647	0.459199	[0.02, 0.82]	0.002	0.002	"Small"		SMA3	0.73	0.27	0.46	[0.37, 0.53]	p<0.0001	p<0.0001	"Large"			SMA3	1.14	1.13
	SMA3	1.61942	0.296748	0.431868	1.14342	1.40268	0.284972	-0.403244	1.09804																F3t	0.1	4.60517	4.1576	-0.688584	-1.42241	0.733828	[0.46, 0.91]	p<0.0001	p<0.0001	"Medium"											Skewness	Area	Males	Females
																									F3t	0.2	4.82486	4.39002	-0.3284	-1.04133	0.712935	[0.5, 0.9]	p<0.0001	p<0.0001	"Medium"												F1_2	0.26	0.49
																									F3t	0.3	4.98714	4.55928	-0.0623221	-0.763837	0.701515	[0.52, 0.93]	p<0.0001	p<0.0001	"Medium"												F2_2	0.23	0.43
																									F3t	0.4	5.1627	4.6678	0.225522	-0.585897	0.811419	[0.59, 1.03]	p<0.0001	p<0.0001	"Large"												F3t	0.17	0.47
																									F3t	0.5	5.32869	4.79691	0.497673	-0.374212	0.871886	[0.63, 1.08]	p<0.0001	p<0.0001	"Large"												F3O1	0.08	0.43
																									F3t	0.6	5.46136	4.91248	0.715187	-0.184734	0.899921	[0.66, 1.11]	p<0.0001	p<0.0001	"Large"												prec4	0.11	0.58
																									F3t	0.7	5.64754	5.07248	1.02045	0.0775922	0.942854	[0.58, 1.22]	p<0.0001	p<0.0001	"Large"												SMG7	0.2	0.52
																									F3t	0.8	5.83858	5.29362	1.33368	0.440179	0.893497	[0.61, 1.18]	p<0.0001	p<0.0001	"Large"												AG2	0.2	0.64
																									F3t	0.9	6.12923	5.53283	1.81021	0.832374	0.977835	[0.49, 1.42]	p<0.0001	p<0.0001	"Large"												INSa2	0.07	0.26
																									F3O1	0.1	0.713084	0.664168	-0.938399	-1.37871	0.440308	[0.2, 0.66]	p<0.0001	p<0.0001	"Small"												INSa3	0.07	0.4
																									F3O1	0.2	0.758012	0.695929	-0.53398	-1.09282	0.558837	[0.36, 0.76]	p<0.0001	p<0.0001	"Medium"												T1_4	0.03	0.13
																									F3O1	0.3	0.795311	0.723191	-0.198237	-0.847418	0.649181	[0.37, 0.89]	p<0.0001	p<0.0001	"Medium"												STS1	0.06	0.29
																									F3O1	0.4	0.828781	0.75586	0.103032	-0.55335	0.656381	[0.39, 0.92]	p<0.0001	p<0.0001	"Medium"												STS2	-0.02	0.47
																									F3O1	0.5	0.858281	0.782145	0.368575	-0.316753	0.685328	[0.42, 0.89]	p<0.0001	p<0.0001	"Medium"												STS3	0.31	0.29
																									F3O1	0.6	0.881697	0.80596	0.579352	-0.102386	0.681737	[0.43, 0.95]	p<0.0001	p<0.0001	"Medium"												STS4	0.4	0.24
																									F3O1	0.7	0.914077	0.837078	0.870817	0.177724	0.693093	[0.36, 0.93]	p<0.0001	p<0.0001	"Medium"												T2_3	-0.11	0.11
																									F3O1	0.8	0.952065	0.877191	1.21276	0.538794	0.673966	[0.38, 1.01]	p<0.0001	p<0.0001	"Medium"												T2_4	0.17	0.26
																									F3O1	0.9	1.01265	0.912605	1.75813	0.857565	0.90057	[0.45, 1.24]	p<0.0001	p<0.0001	"Large"												SMA2	0.32	0.57
																									prec4	0.1	2.67323	2.45165	-0.787133	-1.36052	0.573382	[0.37, 0.74]	p<0.0001	p<0.0001	"Medium"												SMA3	0.16	0.51
																									prec4	0.2	2.81397	2.55967	-0.422953	-1.08099	0.658036	[0.45, 0.92]	p<0.0001	p<0.0001	"Medium"											Kurtosis	Area	Males	Females
																									prec4	0.3	2.96438	2.64936	-0.0337362	-0.848898	0.815162	[0.56, 1]	p<0.0001	p<0.0001	"Medium"												F1_2	3	3.12
																									prec4	0.4	3.04279	2.73773	0.169142	-0.620221	0.789362	[0.57, 0.98]	p<0.0001	p<0.0001	"Medium"												F2_2	2.97	3.09
																									prec4	0.5	3.12136	2.83022	0.37247	-0.380891	0.75336	[0.56, 0.97]	p<0.0001	p<0.0001	"Medium"												F3t	2.85	3.68
																									prec4	0.6	3.21531	2.90546	0.615573	-0.186209	0.801782	[0.57, 1.08]	p<0.0001	p<0.0001	"Large"												F3O1	2.9	3.05
																									prec4	0.7	3.34133	2.99928	0.941649	0.0565564	0.885092	[0.55, 1.09]	p<0.0001	p<0.0001	"Large"												prec4	3.13	3.39
																									prec4	0.8	3.45134	3.09071	1.22633	0.293152	0.933176	[0.62, 1.17]	p<0.0001	p<0.0001	"Large"												SMG7	3.32	3.84
																									prec4	0.9	3.61095	3.28969	1.63934	0.808026	0.831311	[0.49, 1.27]	p<0.0001	p<0.0001	"Large"												AG2	3.22	3.31
																									SMG7	0.1	0.67374	0.570693	-0.690338	-1.53187	0.84153	[0.66, 0.99]	p<0.0001	p<0.0001	"Large"												INSa2	2.65	2.91
																									SMG7	0.2	0.718671	0.616704	-0.323411	-1.15612	0.832708	[0.61, 1.08]	p<0.0001	p<0.0001	"Large"												INSa3	2.59	3.13
																									SMG7	0.3	0.754032	0.648162	-0.0346353	-0.899217	0.864582	[0.62, 1.06]	p<0.0001	p<0.0001	"Large"												T1_4	3.19	2.55
																									SMG7	0.4	0.784715	0.674611	0.215938	-0.683227	0.899165	[0.67, 1.11]	p<0.0001	p<0.0001	"Large"												STS1	3.24	3.27
																									SMG7	0.5	0.812146	0.700317	0.439951	-0.473295	0.913246	[0.69, 1.12]	p<0.0001	p<0.0001	"Large"												STS2	2.96	3.22
																									SMG7	0.6	0.84028	0.727991	0.669706	-0.247298	0.917004	[0.66, 1.15]	p<0.0001	p<0.0001	"Large"												STS3	2.88	3.12
																									SMG7	0.7	0.874759	0.760102	0.951276	0.0149319	0.936344	[0.65, 1.24]	p<0.0001	p<0.0001	"Large"												STS4	3.15	3.47
																									SMG7	0.8	0.913426	0.792852	1.26705	0.282388	0.984658	[0.72, 1.25]	p<0.0001	p<0.0001	"Large"												T2_3	2.74	2.94
																									SMG7	0.9	0.96879	0.8352	1.71918	0.628216	1.09096	[0.71, 1.44]	p<0.0001	p<0.0001	"Large"												T2_4	2.92	3.03
																									AG2	0.1	1.63244	1.44297	-0.73267	-1.33214	0.599468	[0.44, 0.74]	p<0.0001	p<0.0001	"Medium"												SMA2	2.81	3.32
																									AG2	0.2	1.75903	1.53124	-0.332152	-1.05287	0.720713	[0.49, 0.93]	p<0.0001	p<0.0001	"Medium"												SMA3	2.97	3.13
																									AG2	0.3	1.84992	1.60896	-0.0445811	-0.806963	0.762382	[0.53, 0.98]	p<0.0001	p<0.0001	"Medium"
																									AG2	0.4	1.93085	1.67583	0.211498	-0.595379	0.806877	[0.59, 1.02]	p<0.0001	p<0.0001	"Large"
																									AG2	0.5	1.99619	1.72775	0.418205	-0.431105	0.84931	[0.65, 1.03]	p<0.0001	p<0.0001	"Large"
																									AG2	0.6	2.06293	1.79161	0.629364	-0.22907	0.858434	[0.62, 1.06]	p<0.0001	p<0.0001	"Large"
																									AG2	0.7	2.1263	1.87681	0.829869	0.0404964	0.789373	[0.58, 1.04]	p<0.0001	p<0.0001	"Medium"
																									AG2	0.8	2.21708	1.95474	1.11711	0.287082	0.830027	[0.43, 1.05]	p<0.0001	p<0.0001	"Large"
																									AG2	0.9	2.3282	2.14967	1.46867	0.903815	0.564855	[0.23, 1.07]	p<0.0001	p<0.0001	"Medium"
																									INSa2	0.1	2.01166	1.83159	-0.695226	-1.39063	0.695404	[0.51, 0.87]	p<0.0001	p<0.0001	"Medium"
																									INSa2	0.2	2.11565	1.92648	-0.2936	-1.02417	0.730565	[0.45, 0.95]	p<0.0001	p<0.0001	"Medium"
																									INSa2	0.3	2.19527	1.99652	0.0138753	-0.753682	0.767557	[0.57, 0.98]	p<0.0001	p<0.0001	"Medium"
																									INSa2	0.4	2.26011	2.03545	0.26427	-0.603328	0.867598	[0.65, 1.04]	p<0.0001	p<0.0001	"Large"
																									INSa2	0.5	2.32402	2.08384	0.511095	-0.416462	0.927557	[0.7, 1.12]	p<0.0001	p<0.0001	"Large"
																									INSa2	0.6	2.38058	2.13903	0.729522	-0.203309	0.932832	[0.7, 1.15]	p<0.0001	p<0.0001	"Large"
																									INSa2	0.7	2.44431	2.19385	0.97564	0.00840549	0.967235	[0.7, 1.19]	p<0.0001	p<0.0001	"Large"
																									INSa2	0.8	2.52347	2.2795	1.28135	0.339167	0.942188	[0.67, 1.24]	p<0.0001	p<0.0001	"Large"
																									INSa2	0.9	2.64383	2.41142	1.74616	0.848627	0.897528	[0.56, 1.22]	p<0.0001	p<0.0001	"Large"
																									INSa3	0.1	2.21524	1.98239	-0.747154	-1.43515	0.688001	[0.49, 0.89]	p<0.0001	p<0.0001	"Medium"
																									INSa3	0.2	2.39102	2.09061	-0.227784	-1.11538	0.8876	[0.6, 1.06]	p<0.0001	p<0.0001	"Large"
																									INSa3	0.3	2.46039	2.17057	-0.0228096	-0.879142	0.856332	[0.68, 1.03]	p<0.0001	p<0.0001	"Large"
																									INSa3	0.4	2.53264	2.2389	0.190651	-0.677251	0.867902	[0.64, 1.07]	p<0.0001	p<0.0001	"Large"
																									INSa3	0.5	2.61281	2.3106	0.427534	-0.465403	0.892937	[0.65, 1.11]	p<0.0001	p<0.0001	"Large"
																									INSa3	0.6	2.70681	2.38552	0.705245	-0.244035	0.94928	[0.65, 1.22]	p<0.0001	p<0.0001	"Large"
																									INSa3	0.7	2.81979	2.47901	1.03907	0.0321795	1.00689	[0.75, 1.26]	p<0.0001	p<0.0001	"Large"
																									INSa3	0.8	2.91242	2.55708	1.31277	0.262865	1.0499	[0.82, 1.28]	p<0.0001	p<0.0001	"Large"
																									INSa3	0.9	3.05367	2.66291	1.73012	0.575554	1.15457	[0.79, 1.47]	p<0.0001	p<0.0001	"Large"
																									T1_4	0.1	2.82967	2.45785	-0.584906	-1.50351	0.918606	[0.64, 1.16]	p<0.0001	p<0.0001	"Large"
																									T1_4	0.2	2.96887	2.60765	-0.241012	-1.13343	0.892421	[0.68, 1.1]	p<0.0001	p<0.0001	"Large"
																									T1_4	0.3	3.0582	2.72067	-0.0203105	-0.854195	0.833885	[0.62, 1.03]	p<0.0001	p<0.0001	"Medium"
																									T1_4	0.4	3.13706	2.82007	0.174499	-0.608627	0.783127	[0.54, 1.05]	p<0.0001	p<0.0001	"Large"
																									T1_4	0.5	3.25085	2.9134	0.455623	-0.378061	0.833684	[0.59, 1.07]	p<0.0001	p<0.0001	"Large"
																									T1_4	0.6	3.3657	2.97957	0.739364	-0.214576	0.95394	[0.68, 1.19]	p<0.0001	p<0.0001	"Large"
																									T1_4	0.7	3.4748	3.071	1.0089	0.0113011	0.997597	[0.73, 1.23]	p<0.0001	p<0.0001	"Large"
																									T1_4	0.8	3.60425	3.20129	1.32873	0.333191	0.995537	[0.68, 1.34]	p<0.0001	p<0.0001	"Large"
																									T1_4	0.9	3.78951	3.35926	1.78641	0.723451	1.06295	[0.63, 1.39]	p<0.0001	p<0.0001	"Large"
																									STS1	0.1	0.76846	0.651633	-0.625502	-1.5143	0.8888	[0.63, 1.15]	p<0.0001	p<0.0001	"Large"
																									STS1	0.2	0.819577	0.701847	-0.236612	-1.13228	0.895669	[0.67, 1.1]	p<0.0001	p<0.0001	"Large"
																									STS1	0.3	0.858858	0.737367	0.0622282	-0.862049	0.924277	[0.7, 1.18]	p<0.0001	p<0.0001	"Large"
																									STS1	0.4	0.897387	0.766338	0.355351	-0.641647	0.996998	[0.73, 1.19]	p<0.0001	p<0.0001	"Large"
																									STS1	0.5	0.920763	0.793018	0.533191	-0.438667	0.971858	[0.79, 1.14]	p<0.0001	p<0.0001	"Large"
																									STS1	0.6	0.947787	0.817773	0.738785	-0.250336	0.989121	[0.77, 1.26]	p<0.0001	p<0.0001	"Large"
																									STS1	0.7	0.992335	0.845844	1.0777	-0.0367817	1.11448	[0.81, 1.34]	p<0.0001	p<0.0001	"Large"
																									STS1	0.8	1.02472	0.880118	1.32409	0.223973	1.10012	[0.87, 1.32]	p<0.0001	p<0.0001	"Large"
																									STS1	0.9	1.08911	0.931534	1.81395	0.615137	1.19882	[0.71, 1.61]	p<0.0001	p<0.0001	"Large"
																									STS2	0.1	1.66328	1.3749	-0.467918	-1.34775	0.879829	[0.71, 1.02]	p<0.0001	p<0.0001	"Large"
																									STS2	0.2	1.76722	1.45925	-0.150781	-1.09038	0.939603	[0.75, 1.1]	p<0.0001	p<0.0001	"Large"
																									STS2	0.3	1.84008	1.52625	0.0715159	-0.885966	0.957482	[0.79, 1.1]	p<0.0001	p<0.0001	"Large"
																									STS2	0.4	1.90269	1.57371	0.262525	-0.741172	1.0037	[0.82, 1.14]	p<0.0001	p<0.0001	"Large"
																									STS2	0.5	1.9703	1.63371	0.468798	-0.558109	1.02691	[0.8, 1.26]	p<0.0001	p<0.0001	"Large"
																									STS2	0.6	2.04803	1.70947	0.705952	-0.326988	1.03294	[0.74, 1.24]	p<0.0001	p<0.0001	"Large"
																									STS2	0.7	2.11998	1.79585	0.925477	-0.0634284	0.988905	[0.78, 1.24]	p<0.0001	p<0.0001	"Large"
																									STS2	0.8	2.21152	1.8817	1.20475	0.198477	1.00627	[0.75, 1.27]	p<0.0001	p<0.0001	"Large"
																									STS2	0.9	2.34028	1.99243	1.5976	0.53632	1.06128	[0.78, 1.32]	p<0.0001	p<0.0001	"Large"
																									STS3	0.1	1.76198	1.50538	-0.73855	-1.40103	0.662485	[0.45, 0.9]	p<0.0001	p<0.0001	"Medium"
																									STS3	0.2	1.90463	1.65572	-0.370233	-1.01288	0.642649	[0.42, 0.85]	p<0.0001	p<0.0001	"Medium"
																									STS3	0.3	2.00268	1.7418	-0.117095	-0.790639	0.673543	[0.48, 0.85]	p<0.0001	p<0.0001	"Medium"
																									STS3	0.4	2.09105	1.8125	0.11107	-0.608098	0.719169	[0.51, 0.95]	p<0.0001	p<0.0001	"Medium"
																									STS3	0.5	2.18868	1.89765	0.363132	-0.388276	0.751408	[0.52, 0.99]	p<0.0001	p<0.0001	"Medium"
																									STS3	0.6	2.28817	1.98895	0.619977	-0.152554	0.772532	[0.47, 1.01]	p<0.0001	p<0.0001	"Medium"
																									STS3	0.7	2.38211	2.10515	0.862528	0.147465	0.715063	[0.44, 1]	p<0.0001	p<0.0001	"Medium"
																									STS3	0.8	2.5074	2.21868	1.18599	0.440586	0.745401	[0.43, 1.01]	p<0.0001	p<0.0001	"Medium"
																									STS3	0.9	2.6802	2.40606	1.63214	0.924352	0.707786	[0.38, 1.02]	p<0.0001	p<0.0001	"Medium"
																									STS4	0.1	1.5958	1.3678	-0.828773	-1.55081	0.72204	[0.48, 0.91]	p<0.0001	p<0.0001	"Medium"
																									STS4	0.2	1.70603	1.50312	-0.479704	-1.12228	0.64258	[0.39, 0.9]	p<0.0001	p<0.0001	"Medium"
																									STS4	0.3	1.81613	1.59962	-0.131029	-0.816703	0.685674	[0.43, 0.9]	p<0.0001	p<0.0001	"Medium"
																									STS4	0.4	1.8893	1.68711	0.100659	-0.539634	0.640293	[0.41, 0.85]	p<0.0001	p<0.0001	"Medium"
																									STS4	0.5	1.94536	1.75997	0.278196	-0.308896	0.587092	[0.41, 0.82]	p<0.0001	p<0.0001	"Medium"
																									STS4	0.6	2.03914	1.82047	0.575178	-0.117313	0.692491	[0.42, 0.96]	p<0.0001	p<0.0001	"Medium"
																									STS4	0.7	2.13932	1.89121	0.892446	0.106712	0.785734	[0.48, 0.99]	p<0.0001	p<0.0001	"Medium"
																									STS4	0.8	2.24067	1.98277	1.21339	0.39667	0.816716	[0.51, 1.18]	p<0.0001	p<0.0001	"Large"
																									STS4	0.9	2.44166	2.11478	1.84991	0.814728	1.03518	[0.5, 1.45]	p<0.0001	p<0.0001	"Large"
																									T2_3	0.1	0.787767	0.709818	-1.06586	-1.47383	0.407962	[0.05, 0.62]	0.010062	0.01125	"Small"
																									T2_3	0.2	0.854122	0.802863	-0.718583	-0.986858	0.268275	[0.06, 0.51]	0.014	0.014	"Small"
																									T2_3	0.3	0.927164	0.861129	-0.336305	-0.681913	0.345607	[0.04, 0.61]	0.002025	0.00257143	"Small"
																									T2_3	0.4	0.981854	0.91507	-0.0500804	-0.399602	0.349522	[0.1, 0.57]	p<0.0001	p<0.0001	"Small"
																									T2_3	0.5	1.02568	0.960754	0.179269	-0.160509	0.339778	[0.13, 0.57]	p<0.0001	p<0.0001	"Small"
																									T2_3	0.6	1.07582	0.998613	0.441688	0.0376307	0.404057	[0.14, 0.65]	p<0.0001	p<0.0001	"Small"
																									T2_3	0.7	1.13629	1.0368	0.758207	0.23747	0.520737	[0.21, 0.78]	p<0.0001	p<0.0001	"Medium"
																									T2_3	0.8	1.20639	1.10066	1.12505	0.57171	0.553338	[0.22, 0.87]	p<0.0001	p<0.0001	"Medium"
																									T2_3	0.9	1.2994	1.20219	1.61186	1.10306	0.508796	[0.11, 0.88]	p<0.0001	p<0.0001	"Medium"
																									T2_4	0.1	1.17045	1.00064	-0.764957	-1.5543	0.789345	[0.52, 1.01]	p<0.0001	p<0.0001	"Medium"
																									T2_4	0.2	1.24813	1.08609	-0.403885	-1.15711	0.753224	[0.51, 0.97]	p<0.0001	p<0.0001	"Medium"
																									T2_4	0.3	1.31688	1.15982	-0.0843143	-0.814392	0.730078	[0.48, 0.97]	p<0.0001	p<0.0001	"Medium"
																									T2_4	0.4	1.36406	1.2103	0.135035	-0.579719	0.714754	[0.5, 0.92]	p<0.0001	p<0.0001	"Medium"
																									T2_4	0.5	1.42046	1.2549	0.397186	-0.372422	0.769609	[0.53, 1]	p<0.0001	p<0.0001	"Medium"
																									T2_4	0.6	1.47917	1.29705	0.670114	-0.176459	0.846573	[0.54, 1.1]	p<0.0001	p<0.0001	"Large"
																									T2_4	0.7	1.54048	1.36534	0.955118	0.140976	0.814143	[0.53, 1.12]	p<0.0001	p<0.0001	"Large"
																									T2_4	0.8	1.60442	1.4241	1.25231	0.414132	0.838174	[0.54, 1.09]	p<0.0001	p<0.0001	"Large"
																									T2_4	0.9	1.70738	1.51492	1.73091	0.836291	0.894623	[0.49, 1.27]	p<0.0001	p<0.0001	"Large"
																									SMA2	0.1	0.832401	0.765261	-0.859381	-1.24907	0.389688	[0.19, 0.6]	p<0.0001	p<0.0001	"Small"
																									SMA2	0.2	0.915612	0.81836	-0.376411	-0.940874	0.564463	[0.31, 0.76]	p<0.0001	p<0.0001	"Medium"
																									SMA2	0.3	0.960484	0.859267	-0.115968	-0.703444	0.587476	[0.39, 0.76]	p<0.0001	p<0.0001	"Medium"
																									SMA2	0.4	0.995071	0.893494	0.0847775	-0.50479	0.589568	[0.4, 0.76]	p<0.0001	p<0.0001	"Medium"
																									SMA2	0.5	1.03908	0.929306	0.340207	-0.296932	0.63714	[0.38, 0.89]	p<0.0001	p<0.0001	"Medium"
																									SMA2	0.6	1.08816	0.962814	0.625058	-0.102449	0.727507	[0.45, 0.99]	p<0.0001	p<0.0001	"Medium"
																									SMA2	0.7	1.13975	1.01179	0.924489	0.181793	0.742696	[0.4, 1.02]	p<0.0001	p<0.0001	"Medium"
																									SMA2	0.8	1.19902	1.07879	1.26854	0.570712	0.697825	[0.4, 1.03]	p<0.0001	p<0.0001	"Medium"
																									SMA2	0.9	1.30461	1.15881	1.88137	1.03515	0.846216	[0.42, 1.27]	p<0.0001	p<0.0001	"Large"
																									SMA3	0.1	1.31063	1.16032	-0.757952	-1.33713	0.579174	[0.37, 0.78]	p<0.0001	p<0.0001	"Medium"
																									SMA3	0.2	1.42471	1.23426	-0.318371	-1.0522	0.73383	[0.49, 0.91]	p<0.0001	p<0.0001	"Medium"
																									SMA3	0.3	1.48841	1.2908	-0.0729319	-0.834355	0.761424	[0.56, 0.94]	p<0.0001	p<0.0001	"Medium"
																									SMA3	0.4	1.5536	1.34421	0.178272	-0.628544	0.806816	[0.57, 1.04]	p<0.0001	p<0.0001	"Large"
																									SMA3	0.5	1.61942	1.40268	0.431868	-0.403244	0.835112	[0.55, 1.03]	p<0.0001	p<0.0001	"Large"
																									SMA3	0.6	1.6685	1.46909	0.620988	-0.147371	0.768359	[0.55, 1]	p<0.0001	p<0.0001	"Medium"
																									SMA3	0.7	1.72289	1.52419	0.830567	0.0649459	0.765621	[0.55, 0.96]	p<0.0001	p<0.0001	"Medium"
																									SMA3	0.8	1.79814	1.60478	1.12051	0.375458	0.745051	[0.44, 1.06]	p<0.0001	p<0.0001	"Medium"
																									SMA3	0.9	1.92694	1.72589	1.61679	0.842126	0.774666	[0.45, 1.13]	p<0.0001	p<0.0001	"Medium"
	Supplementary Table 1A-2.- Pearson's correlation indexes between the covariates of no-interest (age, handedness, overall cognition score, educational level, and socio-economic level) and the gray matter volumes of the 18 areas comprised in the SENT_CORE-language network. Given the number of correlations assessed, p-values were fdr-corrected although both uncorrected and corrected p-values are rep…
		Age- raw volumes	Handedness- raw volumes	Overall cognition- raw volumes	Education level- raw volumes	Income- raw volumes	Age- PCP volumes	Handedness- PCP volumes	Overall cognition- PCP volumes	Education level- PCP volumes	Income- PCP volumes
	F1_2	r=-0.03, p=0.525, p.adjusted=0.897	r=-0.02, p=0.654, p.adjusted=0.873	r=-0.04, p=0.277, p.adjusted=0.353	r=-0.04, p=0.322, p.adjusted=0.935	r=-0.04, p=0.333, p.adjusted=0.872	r=0, p=0.998, p.adjusted=0.998	r=0.02, p=0.691, p.adjusted=0.922	r=0.02, p=0.632, p.adjusted=0.926	r=-0.04, p=0.39, p.adjusted=0.8	r=-0.05, p=0.208, p.adjusted=0.765
	F2_2	r=-0.02, p=0.563, p.adjusted=0.897	r=-0.07, p=0.08, p.adjusted=0.72	r=-0.05, p=0.246, p.adjusted=0.353	r=0.02, p=0.613, p.adjusted=0.935	r=0.01, p=0.872, p.adjusted=0.872	r=0, p=0.993, p.adjusted=0.998	r=-0.06, p=0.157, p.adjusted=0.782	r=0.01, p=0.779, p.adjusted=0.926	r=0.05, p=0.261, p.adjusted=0.8	r=0.01, p=0.794, p.adjusted=0.855
	F3t	r=-0.01, p=0.816, p.adjusted=0.897	r=-0.08, p=0.044, p.adjusted=0.72	r=-0.04, p=0.285, p.adjusted=0.353	r=-0.04, p=0.296, p.adjusted=0.935	r=-0.01, p=0.829, p.adjusted=0.872	r=0.01, p=0.738, p.adjusted=0.998	r=-0.07, p=0.088, p.adjusted=0.782	r=0.01, p=0.807, p.adjusted=0.926	r=-0.03, p=0.398, p.adjusted=0.8	r=-0.01, p=0.855, p.adjusted=0.855
	F3O1	r=0.01, p=0.829, p.adjusted=0.897	r=-0.03, p=0.48, p.adjusted=0.846	r=-0.04, p=0.348, p.adjusted=0.391	r=-0.01, p=0.722, p.adjusted=0.935	r=0.05, p=0.215, p.adjusted=0.872	r=0.03, p=0.434, p.adjusted=0.998	r=-0.01, p=0.82, p.adjusted=0.922	r=0.01, p=0.883, p.adjusted=0.926	r=0, p=0.986, p.adjusted=0.986	r=0.06, p=0.145, p.adjusted=0.765
	prec4	r=0.03, p=0.481, p.adjusted=0.897	r=-0.03, p=0.517, p.adjusted=0.846	r=-0.08, p=0.056, p.adjusted=0.18	r=-0.02, p=0.573, p.adjusted=0.935	r=0.01, p=0.722, p.adjusted=0.872	r=0.06, p=0.123, p.adjusted=0.661	r=0, p=0.943, p.adjusted=0.976	r=-0.03, p=0.429, p.adjusted=0.926	r=-0.01, p=0.846, p.adjusted=0.902	r=0.02, p=0.69, p.adjusted=0.855
	SMG7	r=-0.01, p=0.825, p.adjusted=0.897	r=-0.04, p=0.328, p.adjusted=0.846	r=-0.08, p=0.051, p.adjusted=0.18	r=0.01, p=0.869, p.adjusted=0.935	r=0.03, p=0.483, p.adjusted=0.872	r=0.02, p=0.641, p.adjusted=0.998	r=-0.01, p=0.737, p.adjusted=0.922	r=-0.03, p=0.501, p.adjusted=0.926	r=0.03, p=0.439, p.adjusted=0.8	r=0.04, p=0.3, p.adjusted=0.765
	AG2	r=-0.01, p=0.897, p.adjusted=0.897	r=-0.06, p=0.181, p.adjusted=0.815	r=-0.06, p=0.151, p.adjusted=0.25	r=0, p=0.967, p.adjusted=0.967	r=-0.02, p=0.704, p.adjusted=0.872	r=0.02, p=0.594, p.adjusted=0.998	r=-0.04, p=0.303, p.adjusted=0.782	r=-0.01, p=0.793, p.adjusted=0.926	r=0.02, p=0.57, p.adjusted=0.8	r=-0.02, p=0.707, p.adjusted=0.855
	INSa2	r=-0.04, p=0.297, p.adjusted=0.897	r=-0.05, p=0.231, p.adjusted=0.832	r=-0.07, p=0.079, p.adjusted=0.203	r=-0.01, p=0.827, p.adjusted=0.935	r=0.02, p=0.609, p.adjusted=0.872	r=-0.02, p=0.64, p.adjusted=0.998	r=-0.03, p=0.479, p.adjusted=0.922	r=-0.02, p=0.678, p.adjusted=0.926	r=0.02, p=0.708, p.adjusted=0.902	r=0.03, p=0.463, p.adjusted=0.833
	INSa3	r=-0.03, p=0.544, p.adjusted=0.897	r=-0.06, p=0.147, p.adjusted=0.815	r=-0.04, p=0.294, p.adjusted=0.353	r=-0.03, p=0.438, p.adjusted=0.935	r=0.01, p=0.855, p.adjusted=0.872	r=0, p=0.989, p.adjusted=0.998	r=-0.04, p=0.278, p.adjusted=0.782	r=0.01, p=0.764, p.adjusted=0.926	r=-0.03, p=0.543, p.adjusted=0.8	r=0.01, p=0.818, p.adjusted=0.855
	T1_4	r=-0.03, p=0.399, p.adjusted=0.897	r=-0.03, p=0.475, p.adjusted=0.846	r=-0.06, p=0.14, p.adjusted=0.25	r=-0.01, p=0.883, p.adjusted=0.935	r=-0.03, p=0.464, p.adjusted=0.872	r=-0.01, p=0.887, p.adjusted=0.998	r=0, p=0.976, p.adjusted=0.976	r=0, p=0.926, p.adjusted=0.926	r=0.02, p=0.578, p.adjusted=0.8	r=-0.04, p=0.34, p.adjusted=0.765
	STS1	r=-0.01, p=0.818, p.adjusted=0.897	r=-0.02, p=0.667, p.adjusted=0.873	r=-0.08, p=0.06, p.adjusted=0.18	r=-0.01, p=0.807, p.adjusted=0.935	r=0.01, p=0.854, p.adjusted=0.872	r=0.02, p=0.616, p.adjusted=0.998	r=0.01, p=0.812, p.adjusted=0.922	r=-0.03, p=0.402, p.adjusted=0.926	r=0.01, p=0.852, p.adjusted=0.902	r=0.01, p=0.807, p.adjusted=0.855
	STS2	r=-0.02, p=0.576, p.adjusted=0.897	r=-0.02, p=0.679, p.adjusted=0.873	r=-0.03, p=0.408, p.adjusted=0.432	r=0.02, p=0.695, p.adjusted=0.935	r=-0.01, p=0.746, p.adjusted=0.872	r=0.01, p=0.792, p.adjusted=0.998	r=0.02, p=0.652, p.adjusted=0.922	r=0.03, p=0.425, p.adjusted=0.926	r=0.04, p=0.313, p.adjusted=0.8	r=-0.02, p=0.61, p.adjusted=0.855
	STS3	r=-0.02, p=0.551, p.adjusted=0.897	r=0.01, p=0.844, p.adjusted=0.894	r=-0.06, p=0.117, p.adjusted=0.25	r=-0.04, p=0.36, p.adjusted=0.935	r=0.02, p=0.574, p.adjusted=0.872	r=0, p=0.939, p.adjusted=0.998	r=0.05, p=0.239, p.adjusted=0.782	r=-0.02, p=0.623, p.adjusted=0.926	r=-0.02, p=0.548, p.adjusted=0.8	r=0.04, p=0.33, p.adjusted=0.765
	STS4	r=0.03, p=0.49, p.adjusted=0.897	r=-0.04, p=0.356, p.adjusted=0.846	r=-0.06, p=0.153, p.adjusted=0.25	r=0.02, p=0.682, p.adjusted=0.935	r=0.03, p=0.424, p.adjusted=0.872	r=0.06, p=0.129, p.adjusted=0.661	r=-0.02, p=0.708, p.adjusted=0.922	r=-0.01, p=0.855, p.adjusted=0.926	r=0.05, p=0.246, p.adjusted=0.8	r=0.05, p=0.264, p.adjusted=0.765
	T2_3	r=0.01, p=0.872, p.adjusted=0.897	r=0.01, p=0.736, p.adjusted=0.881	r=-0.02, p=0.691, p.adjusted=0.691	r=-0.03, p=0.496, p.adjusted=0.935	r=0.02, p=0.564, p.adjusted=0.872	r=0.03, p=0.491, p.adjusted=0.998	r=0.04, p=0.294, p.adjusted=0.782	r=0.03, p=0.498, p.adjusted=0.926	r=-0.01, p=0.755, p.adjusted=0.902	r=0.03, p=0.412, p.adjusted=0.824
	T2_4	r=0.01, p=0.773, p.adjusted=0.897	r=-0.03, p=0.398, p.adjusted=0.846	r=-0.08, p=0.059, p.adjusted=0.18	r=-0.05, p=0.237, p.adjusted=0.935	r=0.01, p=0.726, p.adjusted=0.872	r=0.05, p=0.267, p.adjusted=0.961	r=-0.01, p=0.739, p.adjusted=0.922	r=-0.03, p=0.429, p.adjusted=0.926	r=-0.04, p=0.395, p.adjusted=0.8	r=0.02, p=0.597, p.adjusted=0.855
	SMA2	r=-0.1, p=0.02, p.adjusted=0.36	r=0.01, p=0.783, p.adjusted=0.881	r=-0.09, p=0.032, p.adjusted=0.18	r=-0.06, p=0.177, p.adjusted=0.935	r=-0.04, p=0.366, p.adjusted=0.872	r=-0.09, p=0.029, p.adjusted=0.522	r=0.04, p=0.304, p.adjusted=0.782	r=-0.05, p=0.226, p.adjusted=0.926	r=-0.05, p=0.253, p.adjusted=0.8	r=-0.04, p=0.305, p.adjusted=0.765
	SMA3	r=-0.07, p=0.082, p.adjusted=0.738	r=0, p=0.986, p.adjusted=0.986	r=-0.08, p=0.046, p.adjusted=0.18	r=-0.05, p=0.273, p.adjusted=0.935	r=-0.03, p=0.46, p.adjusted=0.872	r=-0.06, p=0.147, p.adjusted=0.661	r=0.04, p=0.386, p.adjusted=0.869	r=-0.04, p=0.351, p.adjusted=0.926	r=-0.04, p=0.335, p.adjusted=0.8	r=-0.04, p=0.316, p.adjusted=0.765
[truncated: 9 more columns]

## Sheet: Supp.Tables 2A-2G
	Supplementary Table 2A.- Main descriptive statistics for the TIV-adjusted gray matter volumes of the 18 areas comprised in the SENT_CORE-language network. Data are provided as volumes (in cc) and as the derived robust z scores (calculated as x-median/ madn).The values of all deciles (in cc and as robust z-scores are displayed in Supplementary Table 2D. The skewness and kurtosis' estimates can be …											Supplementary Table 2B.- Results of a series of Wilcoxon-Mann-Whitney tests comparing the distributions of the robust Z-scores of TIV-adjusted GMVOL of females and males in the 18 brain regions comprised on the SENT_CORE--language network. Positive shift estimate values indicate larger z-scores in males whereas negative shift estimates indicate larger z-scores in females.							Supplementary Table 2C.-Estimates of overlap (and their corresponding 95% confidence intervals) between the distribution of the robust Z-scores of TIV-adjusted GMVOL in females and males in the 18 brain regions comprised on the SENT_CORE-language network calculated in 10,000 bootstrap samples.Complementarily, the values of the related effect size Cohen's U3 (that is, the percent of individuals of…						Supplementary Table 2D.- Quantile-based comparisons of the distributions of the robust z-scoes of TIV-adjusted GMVOL in females and males in the 18 brain regions comprised in the SENT_CORE-language network in 10,000 bootstrap samples. The values of the estimated differences ( ) and their 95% confidence intervals are rescaled to estimate the standard deviation of a normal distribution and, therefo…												Supplementary Table 2E.- Probability of superiority for males (PS-M) and females (PS-F) scores, along with its corresponding Cliff's delta, its 95% confidence interval, and associated p-values in the PCP dataset. Positive Cliff's delta values indicate a larger probability of superiority of males (PS-M) whereas negative values denote a larger probability of superiority of females (PS-F). (Note tha…										Supplementary Table 2F.- Comparison of dispersion ( interquantile-ranges; IQR), skewness, and kurtosis of females and males in the PCP dataset.
	Area	Median volume (cc) males	IQR volume (cc) males	Median volume (robust z score) males	IQR volume (robust z score) males	median volume (cc) females	IQR volume (cc) females	median volume (robust z score) females	IQR volume (robust z score) females			Area	W	Shift-estimate	95%CI	p value	fdr-adjusted p value		Area	Overlap (%)	95% CI	Cohen's U3	95%CI		Area	Quantile	Males	Females	Males z	Females z		95% CI	p value	fdr-adjusted p value	Qualification ES		Area	PS- M	PS-F	Cliff's delta	95% CI	p value	fdr-adjusted p value	Qualification ES		IQR	Area	IQR males	IQR females
	TIV	---	---	---	---	---	---	---	---			F1_2	41142	-0.0859643	[-0.24, 0.08]	0.313624	0.502605		F1_2	88.3024	[85.46, 101.42]	57.14	[47.28, 64.63]		F1_2	0.1	0.00512722	0.00518892	-1.27761	-1.17136	-0.106245	[-0.39, 0.22]	0.464	0.735	"Negligible"		F1_2	0.48	0.52	-0.04	[-0.04, 0.14]	0.32	0.51	"Negligible"			F1_2	1.39	1.3
	F1_2	0.00577633	0.000809663	-0.0709512	1.42281	0.00585397	0.000740546	0.0654984	1.30135			F2_2	37055	-0.253057	[-0.42, -0.08]	0.00277275	0.0249548		F2_2	82.9265	[79.23, 94.66]	59.86	[51.36, 67.01]		F1_2	0.2	0.00535778	0.00542205	-0.880622	-0.76995	-0.110672	[-0.37, 0.13]	0.254	0.735	"Negligible"		F2_2	0.43	0.57	-0.14	[0.04, 0.23]	0.003	0.027	"Small"			F2_2	1.31	1.27
	F2_2	0.00784563	0.00106124	-0.100207	1.34896	0.00800373	0.00101746	0.10076	1.29332			F3t	41821	-0.0578698	[-0.22, 0.1]	0.497775	0.689227		F3t	89.3195	[86.77, 102.58]	56.12	[47.28, 61.9]		F1_2	0.3	0.00552527	0.00557137	-0.592221	-0.512858	-0.079363	[-0.36, 0.14]	0.402	0.735	"Negligible"		F3t	0.48	0.52	-0.04	[-0.06, 0.12]	0.5	0.692308	"Negligible"			F3t	1.29	1.36
	F3t	0.0191389	0.00238311	-0.0764262	1.27054	0.0193756	0.00259249	0.0497503	1.38217			F3O1	41224	-0.0842902	[-0.25, 0.08]	0.333126	0.502605		F3O1	89.1641	[87.79, 101.8]	53.06	[44.23, 59.86]		F1_2	0.4	0.00564953	0.00573048	-0.378281	-0.238888	-0.139392	[-0.36, 0.08]	0.106	0.735	"Negligible"		F3O1	0.48	0.52	-0.04	[-0.04, 0.13]	0.34	0.51	"Negligible"			F3O1	1.3	1.33
	F3O1	0.004084	0.000614258	-0.0345374	1.32134	0.00411355	0.000616721	0.0290357	1.32664			prec4	42639	-0.0223262	[-0.18, 0.13]	0.778818	0.87617		prec4	92.1688	[92.74, 105.28]	50	[42.86, 58.16]		F1_2	0.5	0.00577633	0.00585397	-0.159952	-0.0262565	-0.133696	[-0.35, 0.1]	0.164	0.735	"Negligible"		prec4	0.5	0.5	0	[-0.08, 0.09]	0.89	0.942353	"Negligible"			prec4	1.36	1.35
	prec4	0.010151	0.00138378	-0.0183006	1.35621	0.0101603	0.00140464	-0.00922635	1.37666			SMG7	44014	0.0347369	[-0.14, 0.21]	0.69934	0.839208		SMG7	91.5826	[91.45, 105.7]	47.28	[38.78, 55.1]		F1_2	0.6	0.00594661	0.00598925	0.133242	0.206656	-0.073414	[-0.32, 0.18]	0.49	0.735	"Negligible"		SMG7	0.51	0.49	0.02	[-0.11, 0.07]	0.7	0.84	"Negligible"			SMG7	1.26	1.29
	SMG7	0.000282697	4.54688e-05	0.0366725	1.34843	0.000280124	4.62265e-05	-0.0396281	1.3709			AG2	43153	-0.00253255	[-0.16, 0.16]	0.975019	0.975019		AG2	84.1094	[78.8, 95.35]	44.9	[38.1, 52.38]		F1_2	0.7	0.00613714	0.0061589	0.461303	0.498767	-0.0374635	[-0.29, 0.25]	0.778	0.87525	"Negligible"		AG2	0.5	0.5	0	[-0.09, 0.09]	0.98	0.98	"Negligible"			AG2	1.29	1.42
	AG2	0.00149495	0.000227495	0.0641401	1.26275	0.00146841	0.000247904	-0.0831763	1.37604			INSa2	41232	-0.0816727	[-0.24, 0.08]	0.33507	0.502605		INSa2	89.7749	[87.9, 103.34]	55.1	[46.26, 61.56]		F1_2	0.8	0.00636567	0.00633289	0.854796	0.798349	0.0564473	[-0.23, 0.27]	0.622	0.799714	"Negligible"		INSa2	0.48	0.52	-0.04	[-0.04, 0.13]	0.34	0.51	"Negligible"			INSa2	1.42	1.3
	INSa2	0.00664929	0.000766731	-0.0475187	1.39047	0.00670573	0.000693427	0.0548241	1.25754			INSa3	45273	0.0847025	[-0.08, 0.25]	0.318545	0.502605		INSa3	87.4648	[85.17, 100.61]	44.9	[35.71, 56.12]		F1_2	0.9	0.00665049	0.00664609	1.34521	1.33762	0.00759051	[-0.36, 0.33]	0.938	0.938	"Negligible"		INSa3	0.52	0.48	0.04	[-0.14, 0.04]	0.33	0.51	"Negligible"			INSa3	1.49	1.31
	INSa3	0.00489569	0.00072422	0.0551735	1.41277	0.00485015	0.000648584	-0.0336583	1.26522			T1_4	40514	-0.114734	[-0.28, 0.05]	0.189339	0.502605		T1_4	88.8697	[87.04, 102.91]	54.76	[45.92, 62.59]		F2_2	0.1	0.0068878	0.00700405	-1.35337	-1.20907	-0.144299	[-0.43, 0.08]	0.222	0.222	"Negligible"		T1_4	0.47	0.53	-0.06	[-0.03, 0.14]	0.25	0.51	"Negligible"			T1_4	1.24	1.34
	T1_4	0.00261238	0.000289368	-0.0574073	1.31893	0.00263929	0.000307297	0.0652404	1.40065			STS1	47631	0.18061	[0.01, 0.34]	0.0321733	0.177267		STS1	80.0795	[74.67, 89.87]	47.96	[40.48, 54.42]		F2_2	0.2	0.00721035	0.00745274	-0.952996	-0.652121	-0.300876	[-0.63, 0]	0.012	0.027	"Small"		STS1	0.55	0.45	0.1	[-0.19, 0]	0.04	0.18	"Negligible"			STS1	1.37	1.43
	STS1	0.000854425	0.000143471	0.0281717	1.32739	0.000846583	0.000155352	-0.0443835	1.43731			STS2	47426	0.171466	[0, 0.33]	0.0410797	0.177267		STS2	85.0233	[80.49, 96.85]	42.52	[35.37, 50]		F2_2	0.3	0.00744473	0.00766493	-0.662066	-0.388725	-0.273341	[-0.49, -0.03]	0.002	0.018	"Small"		STS2	0.55	0.45	0.1	[-0.18, 0]	0.05	0.18	"Negligible"			STS2	1.27	1.41
	STS2	0.000429023	6.33134e-05	0.112895	1.2492	0.000418925	7.21338e-05	-0.086347	1.42323			STS3	40949.5	-0.0956008	[-0.27, 0.07]	0.270851	0.502605		STS3	85.8304	[83.22, 96.9]	50.68	[42.18, 61.22]		F2_2	0.4	0.00767702	0.00783719	-0.373713	-0.174902	-0.198811	[-0.45, 0]	0.018	0.0324	"Small"		STS3	0.47	0.53	-0.06	[-0.04, 0.14]	0.28	0.51	"Negligible"			STS3	1.24	1.3
	STS3	0.000603605	0.000106607	-0.0255832	1.29466	0.000605448	0.000114771	-0.00319737	1.39382			STS4	40909	-0.100874	[-0.27, 0.07]	0.262387	0.502605		STS4	89.0299	[86.73, 102.2]	55.44	[47.96, 64.29]		F2_2	0.5	0.00784563	0.00800373	-0.164428	0.0318257	-0.196254	[-0.41, 0.02]	0.024	0.036	"Small"		STS4	0.47	0.53	-0.06	[-0.04, 0.14]	0.27	0.51	"Negligible"			STS4	1.33	1.3
	STS4	0.000956237	0.000194694	-0.0660692	1.41847	0.000976623	0.000182901	0.0824578	1.33255			T2_3	36310	-0.276506	[-0.44, -0.11]	0.000797781	0.0143601		T2_3	81.5938	[74.49, 93.24]	59.52	[52.72, 67.69]		F2_2	0.6	0.00802146	0.00821106	0.0538312	0.28919	-0.235358	[-0.52, 0.04]	0.034	0.03825	"Small"		T2_3	0.42	0.58	-0.16	[0.06, 0.25]	0.0008	0.0144	"Small"			T2_3	1.44	1.41
	T2_3	0.00105383	0.000263298	-0.165605	1.42076	0.00110639	0.000241722	0.117975	1.30433			T2_4	42782	-0.017797	[-0.18, 0.15]	0.832549	0.881522		T2_4	88.8792	[85.64, 102.33]	48.98	[41.84, 56.8]		F2_2	0.7	0.00825889	0.00848091	0.348552	0.624154	-0.275601	[-0.54, -0.01]	0.012	0.027	"Small"		T2_4	0.49	0.51	-0.02	[-0.08, 0.1]	0.84	0.942353	"Negligible"			T2_4	1.27	1.41
	T2_4	0.00099516	0.000164287	-0.00272211	1.26834	0.000991688	0.000184553	-0.0295287	1.42479			SMA2	39167	-0.16155	[-0.32, 0]	0.0492407	0.177267		SMA2	85.0729	[79.81, 97.65]	56.46	[47.28, 67]		F2_2	0.8	0.00851888	0.0087753	0.67128	0.989573	-0.318293	[-0.63, -0.01]	0.006	0.027	"Small"		SMA2	0.45	0.55	-0.1	[0, 0.18]	0.05	0.18	"Negligible"			SMA2	1.41	1.37
	SMA2	0.000759801	0.000149712	-0.0719567	1.37978	0.000774896	0.000149766	0.0671603	1.38028			SMA3	42039	-0.0464736	[-0.2, 0.11]	0.567216	0.729277		SMA3	84.7151	[80.54, 97.15]	51.02	[43.88, 57.82]		F2_2	0.9	0.0088788	0.00919392	1.11806	1.50921	-0.391153	[-0.7, 0]	0.032	0.03825	"Small"		SMA3	0.49	0.51	-0.02	[-0.06, 0.12]	0.57	0.732857	"Negligible"			SMA3	1.22	1.46
	SMA3	0.00114143	0.000175352	-0.013932	1.15266	0.00114504	0.000213713	0.00978265	1.40482																F3t	0.1	0.0169783	0.0168867	-1.22838	-1.27696	0.0485778	[-0.28, 0.28]	0.762	0.816	"Negligible"											Skewness	Area	Males	Females
																									F3t	0.2	0.017708	0.0176649	-0.841604	-0.864485	0.0228815	[-0.17, 0.22]	0.816	0.816	"Negligible"												F1_2	0.28	0.44
																									F3t	0.3	0.0182224	0.0182936	-0.568993	-0.531221	-0.0377716	[-0.28, 0.2]	0.724	0.816	"Negligible"												F2_2	0.21	0.34
																									F3t	0.4	0.0187267	0.0188503	-0.301707	-0.236147	-0.0655599	[-0.33, 0.21]	0.54	0.816	"Negligible"												F3t	0.35	0.18
																									F3t	0.5	0.0191389	0.0193756	-0.0832052	0.0422345	-0.12544	[-0.34, 0.11]	0.142	0.81	"Negligible"												F3O1	0.07	0.3
																									F3t	0.6	0.0195369	0.0197758	0.127772	0.254364	-0.126592	[-0.35, 0.14]	0.18	0.81	"Negligible"												prec4	-0.08	0.49
																									F3t	0.7	0.0201333	0.0202232	0.443873	0.491507	-0.0476343	[-0.35, 0.2]	0.664	0.816	"Negligible"												SMG7	0.22	0.45
																									F3t	0.8	0.0207439	0.0208343	0.767519	0.815386	-0.0478667	[-0.34, 0.23]	0.644	0.816	"Negligible"												AG2	0.09	0.31
																									F3t	0.9	0.0218864	0.0217694	1.37307	1.31106	0.0620173	[-0.36, 0.37]	0.71	0.816	"Negligible"												INSa2	0.07	0.08
																									F3O1	0.1	0.0034519	0.00355755	-1.37259	-1.14921	-0.223381	[-0.63, 0.07]	0.06	0.54	"Small"												INSa3	0.21	0.03
																									F3O1	0.2	0.00367667	0.00371589	-0.897336	-0.814409	-0.0829263	[-0.38, 0.19]	0.482	0.726	"Negligible"												T1_4	-0.19	0.03
																									F3O1	0.3	0.00382346	0.00386093	-0.586973	-0.507744	-0.0792286	[-0.31, 0.13]	0.45	0.726	"Negligible"												STS1	0.03	-0.14
																									F3O1	0.4	0.00395537	0.00398079	-0.308049	-0.254305	-0.0537443	[-0.34, 0.17]	0.598	0.768857	"Negligible"												STS2	0.13	0.09
																									F3O1	0.5	0.004084	0.00411355	-0.0360811	0.0264075	-0.0624886	[-0.29, 0.16]	0.484	0.726	"Negligible"												STS3	0.33	0.17
																									F3O1	0.6	0.00419072	0.0042302	0.189575	0.273061	-0.0834861	[-0.33, 0.15]	0.41	0.726	"Negligible"												STS4	0.35	0.24
																									F3O1	0.7	0.00430175	0.00435661	0.424342	0.540345	-0.116003	[-0.38, 0.18]	0.244	0.726	"Negligible"												T2_3	-0.28	-0.15
																									F3O1	0.8	0.00448778	0.0044997	0.817685	0.842889	-0.0252041	[-0.28, 0.2]	0.822	0.822	"Negligible"												T2_4	-0.09	0.18
																									F3O1	0.9	0.00472782	0.00469989	1.32524	1.26618	0.0590592	[-0.27, 0.39]	0.69	0.77625	"Negligible"												SMA2	0.42	0.62
																									prec4	0.1	0.00881622	0.00893694	-1.32184	-1.20288	-0.118958	[-0.47, 0.28]	0.408	0.992	"Negligible"												SMA3	0.49	0.26
																									prec4	0.2	0.00930579	0.00932717	-0.839426	-0.818358	-0.0210672	[-0.24, 0.19]	0.784	0.992	"Negligible"											Kurtosis	Area	Males	Females
																									prec4	0.3	0.00958544	0.0096067	-0.563855	-0.542911	-0.020944	[-0.24, 0.21]	0.872	0.992	"Negligible"												F1_2	2.76	3.38
																									prec4	0.4	0.00986609	0.00988723	-0.287308	-0.266481	-0.0208265	[-0.28, 0.25]	0.862	0.992	"Negligible"												F2_2	2.85	3.15
																									prec4	0.5	0.010151	0.0101603	-0.00654477	0.00257868	-0.00912345	[-0.28, 0.22]	0.856	0.992	"Negligible"												F3t	3.23	2.9
																									prec4	0.6	0.0104026	0.010395	0.241409	0.233839	0.0075701	[-0.18, 0.23]	0.974	0.992	"Negligible"												F3O1	2.92	2.98
																									prec4	0.7	0.0106703	0.0106532	0.505121	0.488325	0.0167959	[-0.26, 0.24]	0.89	0.992	"Negligible"												prec4	3.34	3.72
																									prec4	0.8	0.0109833	0.0109753	0.813545	0.805688	0.00785764	[-0.23, 0.19]	0.992	0.992	"Negligible"												SMG7	3.05	3.24
																									prec4	0.9	0.0113503	0.0114541	1.17522	1.27755	-0.102328	[-0.43, 0.29]	0.536	0.992	"Negligible"												AG2	3.53	2.64
																									SMG7	0.1	0.000237998	0.000239047	-1.2425	-1.21398	-0.0285171	[-0.32, 0.23]	0.798	0.926	"Negligible"												INSa2	2.68	2.92
																									SMG7	0.2	0.000252282	0.000252953	-0.854434	-0.836205	-0.0182284	[-0.28, 0.27]	0.926	0.926	"Negligible"												INSa3	2.87	2.79
																									SMG7	0.3	0.000264375	0.000263898	-0.525875	-0.538844	0.012969	[-0.18, 0.21]	0.91	0.926	"Negligible"												T1_4	3.36	2.92
																									SMG7	0.4	0.000273559	0.000273194	-0.276358	-0.286296	0.00993844	[-0.16, 0.24]	0.898	0.926	"Negligible"												STS1	3.04	2.45
																									SMG7	0.5	0.000282697	0.000280124	-0.0281099	-0.0980091	0.0698992	[-0.14, 0.29]	0.464	0.926	"Negligible"												STS2	3.63	2.86
																									SMG7	0.6	0.000291555	0.000288192	0.212547	0.121174	0.0913729	[-0.15, 0.32]	0.354	0.926	"Negligible"												STS3	3.15	3.37
																									SMG7	0.7	0.000300832	0.000298651	0.464575	0.405341	0.0592338	[-0.22, 0.39]	0.58	0.926	"Negligible"												STS4	2.99	2.9
																									SMG7	0.8	0.000313653	0.000314513	0.812909	0.836278	-0.0233684	[-0.33, 0.38]	0.906	0.926	"Negligible"												T2_3	2.8	2.9
																									SMG7	0.9	0.000333925	0.000331644	1.36366	1.30168	0.0619793	[-0.31, 0.37]	0.674	0.926	"Negligible"												T2_4	3.3	2.96
																									AG2	0.1	0.00123928	0.00126319	-1.35958	-1.22788	-0.131701	[-0.44, 0.23]	0.32	0.830571	"Negligible"												SMA2	2.79	3.9
																									AG2	0.2	0.0013317	0.00132779	-0.850411	-0.87193	0.0215194	[-0.17, 0.21]	0.856	0.856	"Negligible"												SMA3	3.49	2.57
																									AG2	0.3	0.00139171	0.00138173	-0.519749	-0.574744	0.0549951	[-0.21, 0.3]	0.646	0.830571	"Negligible"
																									AG2	0.4	0.00143897	0.0014304	-0.259379	-0.306621	0.0472416	[-0.19, 0.31]	0.602	0.830571	"Negligible"
																									AG2	0.5	0.00149495	0.00146841	0.0490271	-0.0971998	0.146227	[-0.19, 0.34]	0.196	0.830571	"Negligible"
																									AG2	0.6	0.00153224	0.0015268	0.254519	0.22451	0.0300091	[-0.18, 0.26]	0.824	0.856	"Negligible"
																									AG2	0.7	0.00157136	0.00158253	0.470032	0.531574	-0.0615424	[-0.31, 0.17]	0.536	0.830571	"Negligible"
																									AG2	0.8	0.00162688	0.00164652	0.775902	0.884124	-0.108222	[-0.45, 0.18]	0.376	0.830571	"Negligible"
																									AG2	0.9	0.00170161	0.00173508	1.18767	1.37207	-0.184402	[-0.59, 0.2]	0.226	0.830571	"Negligible"
																									INSa2	0.1	0.00595276	0.00600369	-1.32018	-1.22677	-0.0934146	[-0.46, 0.24]	0.44	0.754	"Negligible"
																									INSa2	0.2	0.00614317	0.00624561	-0.97092	-0.783027	-0.187893	[-0.45, 0.12]	0.1	0.754	"Negligible"
																									INSa2	0.3	0.00633968	0.00640583	-0.610477	-0.489148	-0.12133	[-0.38, 0.18]	0.276	0.754	"Negligible"
																									INSa2	0.4	0.00651662	0.00655066	-0.285931	-0.223502	-0.0624289	[-0.36, 0.19]	0.556	0.754	"Negligible"
																									INSa2	0.5	0.00664929	0.00670573	-0.0425772	0.060935	-0.103512	[-0.36, 0.16]	0.3	0.754	"Negligible"
																									INSa2	0.6	0.00678948	0.00683004	0.21456	0.288944	-0.0743846	[-0.34, 0.17]	0.448	0.754	"Negligible"
																									INSa2	0.7	0.00693835	0.00695863	0.487624	0.524817	-0.0371925	[-0.26, 0.18]	0.674	0.754	"Negligible"
																									INSa2	0.8	0.00711923	0.00714688	0.819401	0.870113	-0.0507121	[-0.31, 0.24]	0.692	0.754	"Negligible"
																									INSa2	0.9	0.00738538	0.00735859	1.30757	1.25844	0.0491343	[-0.23, 0.33]	0.754	0.754	"Negligible"
																									INSa3	0.1	0.00420789	0.00425303	-1.34567	-1.25531	-0.0903589	[-0.33, 0.18]	0.368	0.6624	"Negligible"
																									INSa3	0.2	0.00445097	0.00443258	-0.859085	-0.895882	0.0367976	[-0.26, 0.28]	0.844	0.876	"Negligible"
																									INSa3	0.3	0.00459505	0.00461023	-0.570661	-0.540257	-0.0304034	[-0.28, 0.21]	0.8	0.876	"Negligible"
																									INSa3	0.4	0.0047362	0.00474119	-0.288094	-0.278105	-0.00998961	[-0.2, 0.18]	0.876	0.876	"Negligible"
																									INSa3	0.5	0.00489569	0.00485015	0.0311746	-0.0599828	0.0911574	[-0.18, 0.32]	0.462	0.693	"Negligible"
																									INSa3	0.6	0.00505236	0.00495792	0.344806	0.155752	0.189054	[-0.11, 0.4]	0.068	0.306	"Negligible"
																									INSa3	0.7	0.00517613	0.00509569	0.592569	0.431544	0.161025	[-0.15, 0.47]	0.126	0.378	"Negligible"
																									INSa3	0.8	0.00537438	0.00528298	0.989432	0.806452	0.182981	[-0.14, 0.52]	0.174	0.3915	"Negligible"
																									INSa3	0.9	0.00558701	0.00547593	1.41507	1.1927	0.222369	[-0.05, 0.48]	0.016	0.144	"Small"
																									T1_4	0.1	0.00230743	0.00234193	-1.38424	-1.23631	-0.147932	[-0.53, 0.28]	0.37	0.475714	"Negligible"
																									T1_4	0.2	0.00243695	0.00245049	-0.828884	-0.770838	-0.0580465	[-0.29, 0.16]	0.546	0.61425	"Negligible"
																									T1_4	0.3	0.00250023	0.00252618	-0.557557	-0.446312	-0.111245	[-0.35, 0.12]	0.228	0.453	"Negligible"
																									T1_4	0.4	0.00255901	0.00258233	-0.305542	-0.205543	-0.0999985	[-0.33, 0.11]	0.266	0.453	"Negligible"
																									T1_4	0.5	0.00261238	0.00263929	-0.0766845	0.0386933	-0.115378	[-0.38, 0.14]	0.254	0.453	"Negligible"
																									T1_4	0.6	0.00267719	0.00270139	0.201208	0.304959	-0.103751	[-0.38, 0.16]	0.302	0.453	"Negligible"
																									T1_4	0.7	0.00272726	0.00276137	0.415894	0.56217	-0.146276	[-0.42, 0.1]	0.13	0.453	"Negligible"
																									T1_4	0.8	0.00280969	0.00284825	0.769353	0.934677	-0.165324	[-0.47, 0.2]	0.18	0.453	"Negligible"
																									T1_4	0.9	0.00294153	0.00293781	1.33463	1.31868	0.0159538	[-0.24, 0.23]	0.918	0.918	"Negligible"
																									STS1	0.1	0.000729893	0.000698098	-1.12948	-1.42939	0.299912	[-0.07, 0.63]	0.05	0.09	"Small"
																									STS1	0.2	0.000774636	0.000747956	-0.707422	-0.959097	0.251674	[-0.05, 0.55]	0.024	0.072	"Small"
																									STS1	0.3	0.000801866	0.000778152	-0.450571	-0.67426	0.223689	[-0.1, 0.45]	0.036	0.081	"Small"
																									STS1	0.4	0.000828592	0.000814047	-0.198475	-0.335676	0.137201	[-0.15, 0.41]	0.296	0.380571	"Negligible"
																									STS1	0.5	0.000854425	0.000846583	0.0452071	-0.0287662	0.0739733	[-0.15, 0.3]	0.446	0.50175	"Negligible"
																									STS1	0.6	0.00088195	0.000875269	0.304844	0.241825	0.0630194	[-0.12, 0.26]	0.516	0.516	"Negligible"
																									STS1	0.7	0.000914282	0.000899798	0.609823	0.4732	0.136623	[-0.12, 0.45]	0.198	0.297	"Negligible"
																									STS1	0.8	0.000957647	0.000927954	1.01887	0.738788	0.280087	[-0.02, 0.54]	0.02	0.072	"Small"
																									STS1	0.9	0.00100621	0.000965288	1.47694	1.09095	0.385995	[0.05, 0.69]	p<0.001	p<0.001	"Small"
																									STS2	0.1	0.000370694	0.000353303	-1.06076	-1.40007	0.339311	[-0.05, 0.66]	0.014	0.063	"Small"
																									STS2	0.2	0.000389836	0.000376177	-0.687285	-0.953779	0.266494	[0.03, 0.51]	0.002	0.018	"Small"
																									STS2	0.3	0.000402705	0.000393092	-0.43622	-0.623775	0.187555	[-0.05, 0.42]	0.05	0.1125	"Negligible"
																									STS2	0.4	0.000414864	0.00040716	-0.198994	-0.349303	0.15031	[-0.1, 0.39]	0.17	0.255	"Negligible"
																									STS2	0.5	0.000429023	0.000418925	0.0772553	-0.119764	0.197019	[-0.03, 0.43]	0.028	0.084	"Small"
																									STS2	0.6	0.000440519	0.000432901	0.301549	0.152911	0.148638	[-0.1, 0.4]	0.136	0.2448	"Negligible"
																									STS2	0.7	0.000454089	0.000448292	0.56629	0.453206	0.113084	[-0.13, 0.35]	0.368	0.414	"Negligible"
																									STS2	0.8	0.000469792	0.000464644	0.872671	0.772227	0.100444	[-0.14, 0.34]	0.34	0.414	"Negligible"
																									STS2	0.9	0.000491996	0.000487764	1.30587	1.22331	0.0825512	[-0.2, 0.33]	0.606	0.606	"Negligible"
																									STS3	0.1	0.000496571	0.000498231	-1.26274	-1.24407	-0.0186735	[-0.3, 0.26]	0.932	0.932	"Negligible"
																									STS3	0.2	0.000532653	0.000543734	-0.85693	-0.732298	-0.124631	[-0.43, 0.17]	0.344	0.516	"Negligible"
																									STS3	0.3	0.000559341	0.000571108	-0.556763	-0.424427	-0.132337	[-0.34, 0.1]	0.194	0.4896	"Negligible"
																									STS3	0.4	0.000578794	0.00058589	-0.337973	-0.25817	-0.0798025	[-0.27, 0.13]	0.272	0.4896	"Negligible"
																									STS3	0.5	0.000603605	0.000605448	-0.0589308	-0.0381989	-0.0207319	[-0.26, 0.18]	0.774	0.909	"Negligible"
																									STS3	0.6	0.000622761	0.000624401	0.156524	0.174968	-0.0184442	[-0.27, 0.18]	0.808	0.909	"Negligible"
																									STS3	0.7	0.000642385	0.000656106	0.377238	0.531558	-0.15432	[-0.47, 0.18]	0.226	0.4896	"Negligible"
																									STS3	0.8	0.000674637	0.000690208	0.739968	0.915103	-0.175136	[-0.47, 0.12]	0.112	0.4896	"Negligible"
																									STS3	0.9	0.000718968	0.000731655	1.23856	1.38125	-0.14269	[-0.52, 0.21]	0.272	0.4896	"Negligible"
																									STS4	0.1	0.000790484	0.000802905	-1.27997	-1.19347	-0.0864983	[-0.35, 0.22]	0.47	0.705	"Negligible"
																									STS4	0.2	0.000848724	0.000854375	-0.874391	-0.835043	-0.0393479	[-0.28, 0.14]	0.63	0.75	"Negligible"
																									STS4	0.3	0.000888295	0.000901256	-0.598826	-0.508569	-0.0902567	[-0.39, 0.15]	0.386	0.6948	"Negligible"
																									STS4	0.4	0.00092057	0.000942408	-0.374064	-0.221992	-0.152072	[-0.39, 0.09]	0.106	0.675	"Negligible"
																									STS4	0.5	0.000956237	0.000976623	-0.125688	0.0162804	-0.141968	[-0.38, 0.13]	0.15	0.675	"Negligible"
																									STS4	0.6	0.000994824	0.00100821	0.143026	0.236228	-0.093202	[-0.32, 0.15]	0.368	0.6948	"Negligible"
																									STS4	0.7	0.00103623	0.00104057	0.431405	0.461579	-0.0301741	[-0.25, 0.14]	0.75	0.75	"Negligible"
																									STS4	0.8	0.00108085	0.0010974	0.742097	0.857346	-0.115249	[-0.4, 0.22]	0.384	0.6948	"Negligible"
																									STS4	0.9	0.0011677	0.00117694	1.34693	1.41127	-0.0643402	[-0.58, 0.33]	0.71	0.75	"Negligible"
																									T2_3	0.1	0.000806952	0.000860988	-1.43899	-1.14334	-0.295652	[-0.57, -0.03]	0.028	0.028	"Small"
																									T2_3	0.2	0.000887221	0.000941726	-0.999816	-0.701599	-0.298216	[-0.59, -0.01]	0.02	0.0225	"Small"
																									T2_3	0.3	0.000940457	0.00100464	-0.708542	-0.357375	-0.351167	[-0.59, -0.04]	0.006	0.0108	"Small"
																									T2_3	0.4	0.00100545	0.00105455	-0.352929	-0.084275	-0.268654	[-0.57, -0.04]	0.004	0.0108	"Small"
																									T2_3	0.5	0.00105383	0.00110639	-0.0882221	0.199318	-0.28754	[-0.57, -0.03]	0.004	0.0108	"Small"
																									T2_3	0.6	0.00110341	0.00115866	0.18304	0.48531	-0.30227	[-0.52, -0.03]	0.006	0.0108	"Small"
																									T2_3	0.7	0.00115198	0.0011948	0.448789	0.683077	-0.234288	[-0.44, -0.02]	0.004	0.0108	"Small"
																									T2_3	0.8	0.00120164	0.00124112	0.720457	0.936474	-0.216016	[-0.5, 0]	0.016	0.0205714	"Small"
																									T2_3	0.9	0.00127399	0.00133038	1.11632	1.42484	-0.308527	[-0.56, 0]	0.014	0.0205714	"Small"
																									T2_4	0.1	0.000826331	0.000827582	-1.26653	-1.25711	-0.00942049	[-0.35, 0.27]	0.906	0.972	"Negligible"
																									T2_4	0.2	0.000880806	0.000881634	-0.856127	-0.849888	-0.00623878	[-0.21, 0.23]	0.972	0.972	"Negligible"
																									T2_4	0.3	0.000933285	0.000921072	-0.460761	-0.552771	0.0920103	[-0.26, 0.38]	0.53	0.972	"Negligible"
																									T2_4	0.4	0.000966703	0.000962619	-0.208993	-0.239762	0.0307691	[-0.17, 0.23]	0.738	0.972	"Negligible"
																									T2_4	0.5	0.00099516	0.000991688	0.00539514	-0.0207641	0.0261592	[-0.2, 0.22]	0.814	0.972	"Negligible"
																									T2_4	0.6	0.00102206	0.00102905	0.208028	0.260718	-0.0526894	[-0.28, 0.23]	0.654	0.972	"Negligible"
																									T2_4	0.7	0.00106185	0.0010661	0.507797	0.539846	-0.0320483	[-0.3, 0.26]	0.716	0.972	"Negligible"
																									T2_4	0.8	0.00109646	0.00111457	0.768544	0.905037	-0.136493	[-0.42, 0.18]	0.258	0.972	"Negligible"
																									T2_4	0.9	0.00115319	0.00116851	1.19599	1.31135	-0.115361	[-0.45, 0.21]	0.388	0.972	"Negligible"
																									SMA2	0.1	0.000636736	0.000654245	-1.30143	-1.13985	-0.161579	[-0.43, 0.07]	0.08	0.18	"Negligible"
																									SMA2	0.2	0.00067202	0.000695551	-0.975812	-0.758665	-0.217147	[-0.44, 0.04]	0.038	0.114	"Small"
																									SMA2	0.3	0.000699873	0.000725003	-0.718773	-0.486871	-0.231903	[-0.46, -0.01]	0.004	0.036	"Small"
																									SMA2	0.4	0.000729196	0.000754244	-0.448177	-0.217019	-0.231157	[-0.48, 0.03]	0.022	0.099	"Small"
																									SMA2	0.5	0.000759801	0.000774896	-0.165739	-0.0264389	-0.1393	[-0.38, 0.08]	0.126	0.2268	"Negligible"
																									SMA2	0.6	0.000787173	0.000800493	0.0868581	0.209779	-0.122921	[-0.43, 0.09]	0.2	0.3	"Negligible"
																									SMA2	0.7	0.000819137	0.000836517	0.381828	0.542219	-0.160391	[-0.48, 0.15]	0.276	0.354857	"Negligible"
																									SMA2	0.8	0.00086321	0.000876378	0.78855	0.910069	-0.121519	[-0.41, 0.15]	0.398	0.44775	"Negligible"
																									SMA2	0.9	0.000929805	0.000925014	1.40311	1.3589	0.0442175	[-0.3, 0.36]	0.788	0.788	"Negligible"
																									SMA3	0.1	0.000971589	0.000960829	-1.19348	-1.26577	0.072288	[-0.22, 0.34]	0.594	0.71325	"Negligible"
																									SMA3	0.2	0.00102181	0.00101639	-0.856043	-0.8925	0.0364575	[-0.14, 0.22]	0.634	0.71325	"Negligible"
																									SMA3	0.3	0.00106548	0.00105413	-0.562665	-0.638903	0.0762379	[-0.2, 0.33]	0.564	0.71325	"Negligible"
																									SMA3	0.4	0.00110974	0.00110005	-0.265277	-0.330384	0.0651066	[-0.19, 0.31]	0.538	0.71325	"Negligible"
																									SMA3	0.5	0.00114143	0.00114504	-0.0523509	-0.0281125	-0.0242384	[-0.21, 0.18]	0.844	0.844	"Negligible"
																									SMA3	0.6	0.00117184	0.00118753	0.151955	0.257324	-0.105369	[-0.38, 0.12]	0.23	0.5175	"Negligible"
																									SMA3	0.7	0.0012046	0.00123119	0.372038	0.550695	-0.178657	[-0.4, 0.12]	0.08	0.282	"Negligible"
																									SMA3	0.8	0.00125216	0.00128772	0.691571	0.930484	-0.238914	[-0.6, 0.12]	0.094	0.282	"Negligible"
																									SMA3	0.9	0.00132978	0.00137549	1.21306	1.52018	-0.307125	[-0.8, 0.14]	0.074	0.282	"Negligible"
[truncated: 9 more columns]

## Sheet: Supp.Tables 3A-3D
	Supplementary Table 3A.- Cliff's delta calculated from Pclass scores in the raw and PCP datasets. The table includes the probability of supperiority for males (PS-M) and females (PS-F), their difference (delta), the 95% confidence interval of this difference as well as the associated p-value. For comparison purposes, the table also includes the values of the same statistics calculated from total …								Supplementary Table 3B.- Cohen's U3 calculated from Pclass scores in the raw and PCP datasets. The table includes the point estimate of this statistic along with its 95%CI obtained through a percentile bootstrap method (2,000 repetitions). To provide perspective, the value of this statistic calculated from total intracraneal volume (TIV) scores is also provided								Supplementary Table 3 C.- Quantile-based comparisons of the distributions of Pclass scores in the raw and PCP datasets. The values of the estimated differences ( ) and their 95% confidence intervals are rescaled to estimate the standard deviation of a normal distribution and, therefore, the obtained values have the same numerical and conceptual interpretation than traditional Cohen's d scores.										Supplementary 3D.- Coefficient values of the four logistic regression models used in the present study. Note that 3 of these models ("Raw", "Raw+TIV", and "PCP+TIV") used "males" as reference category, while the "PCP model" used females as reference category.
		PS-M	PS-F	delta	95%CI	p-value					Cohen's U3	95%CI					Quantile	Males	Females		95% CI	p value	fdr-adjusted p value				Predictor	Coefficient value	Chi-square	df	p-value
	Raw	0.89	0.11	0.78	[0.73, 0.83]	<0.001				Raw	96.26	[92.18, 98.30]				RAW	0.1	0.357194	0.0360408	0.321153	[0.23, 0.40]	<0.001	<0.001			RAW	F1_2	0.212568	1.61828	1	0.203332
	PCP	0.32	0.68	0.36	[0.28, 0.45]	<0.001				PCP	75.51	[67.35, 81.97]					0.2	0.536946	0.0630869	0.47386	[0.40, 0.53]	<0.001	<0.001				F2_2	-0.210373	1.71126	1	0.190822
	TIV	0.89	0.11	0.78	[0.73, 0.84]	<0.001				TIV	95.58	[93.27, 97.65]					0.3	0.637265	0.0999668	0.537298	[0.47, 0.60]	<0.001	<0.001				F3t	-0.0253738	0.0201172	1	0.88721
																	0.4	0.725988	0.143774	0.582214	[0.51, 0.64]	<0.001	<0.001				F3O1	-0.400076	6.50258	1	0.0107718
																	0.5	0.786405	0.198429	0.587976	[0.52, 0.65]	<0.001	<0.001				prec4	0.213672	1.97192	1	0.160244
																	0.6	0.860818	0.260756	0.600061	[0.52, 0.66]	<0.001	<0.001				SMG7	0.594169	12.6684	1	0.000371891
																	0.7	0.911923	0.340011	0.571912	[0.47, 0.64]	<0.001	<0.001				AG2	0.309716	4.34681	1	0.0370783
																	0.8	0.946052	0.488262	0.45779	[0.37, 0.56]	<0.001	<0.001				INSa2	0.158207	0.711396	1	0.398981
																	0.9	0.971466	0.653176	0.31829	[0.23, 0.41]	<0.001	<0.001				INSa3	0.469709	5.70481	1	0.0169185
																PCP											T1_4	-0.369697	2.87529	1	0.0899489
																	0.1	0.309261	0.378383	0.0691221	[0.04, 0.11]	<0.001	<0.001				STS1	0.693478	17.5283	1	2.83066e-05
																	0.2	0.363122	0.440034	0.0769114	[0.05, 0.10]	<0.001	<0.001				STS2	0.93448	18.3976	1	1.79287e-05
																	0.3	0.39749	0.477314	0.0798242	[0.05, 0.11]	<0.001	<0.001				STS3	0.548237	8.99102	1	0.00271309
																	0.4	0.421727	0.510988	0.0892607	[0.06, 0.12]	<0.001	<0.001				STS4	-0.0884331	0.26772	1	0.604865
																	0.5	0.456865	0.542441	0.0855763	[0.05, 00.12]	<0.001	<0.001				T2_3	-0.876985	26.5514	1	2.56617e-07
																	0.6	0.493541	0.576473	0.0829313	[0.05, 0.12]	<0.001	<0.001				T2_4	0.328777	4.92828	1	0.0264205
																	0.7	0.523376	0.602711	0.0793354	[0.05,0.11]	<0.001	<0.001				SMA2	-0.186239	1.21035	1	0.271263
																	0.8	0.560272	0.646995	0.0867228	[0.04, 0.12]	<0.001	<0.001				SMA3	0.215631	1.51157	1	0.2189
																	0.9	0.615741	0.696606	0.0808651	[0.04, 0.12]	<0.001	<0.001			PCP
																											F1_2	0.0312397	0.131451	1	0.716932
																											F2_2	0.228354	7.32089	1	0.00681576
																											F3t	0.00465439	0.00223536	1	0.96229
																											F3O1	0.104353	1.29567	1	0.255006
																											prec4	-0.0237331	0.0750293	1	0.78415
																											SMG7	-0.0939523	1.19142	1	0.275043
																											AG2	0.00728364	0.00801307	1	0.928672
																											INSa2	0.108147	1.24681	1	0.264162
																											INSa3	-0.135207	1.66182	1	0.197357
																											T1_4	0.215445	4.99551	1	0.0254132
																											STS1	-0.315272	10.3634	1	0.00128537
																											STS2	-0.226348	5.11235	1	0.0237561
																											STS3	-0.0727849	0.668811	1	0.413467
																											STS4	0.0532871	0.301149	1	0.583163
																											T2_3	0.347234	11.7196	1	0.00061844
																											T2_4	-0.0541368	0.398858	1	0.527679
																											SMA2	0.111415	1.37226	1	0.241424
																											SMA3	0.0107546	0.0123332	1	0.911573
																										RAW+TIV
																											TIV	3.41438	77.0606	1	0
																											F1_2	-0.0343677	0.0275395	1	0.868196
																											F2_2	-0.633664	9.86943	1	0.00168048
																											F3t	0.0118227	0.00297287	1	0.956518
																											F3O1	-0.442878	5.37074	1	0.0204772
																											prec4	0.147766	0.607206	1	0.435842
																											SMG7	0.363345	3.26961	1	0.0705745
																											AG2	-0.0352418	0.0373086	1	0.846838
																											INSa2	-0.404275	2.9573	1	0.0854906
																											INSa3	0.420614	2.98602	1	0.0839863
																											T1_4	-1.03883	12.5889	1	0.00038804
																											STS1	0.912893	19.9975	1	7.75439e-06
																											STS2	0.950823	12.0399	1	0.000520733
																											STS3	0.451092	3.76911	1	0.0522074
																											STS4	-0.0476247	0.0501037	1	0.822883
																											T2_3	-0.980885	21.7505	1	3.10517e-06
																											T2_4	0.218171	1.39362	1	0.237796
																											SMA2	-0.34752	2.63047	1	0.104831
																											SMA3	-0.114837	0.299521	1	0.584183
																										PCP+TIV
																											TIV	3.01364	156.658	1	0
																											F1_2	-0.0409137	0.0776706	1	0.780479
																											F2_2	-0.440665	9.30963	1	0.00227952
																											F3t	-0.00565765	0.00104917	1	0.97416
																											F3O1	-0.34175	4.64361	1	0.0311694
																											prec4	0.086214	0.345591	1	0.556619
																											SMG7	0.266588	3.31518	1	0.0686427
																											AG2	-0.0272166	0.0426559	1	0.836375
																											INSa2	-0.313895	3.6062	1	0.0575647
																											INSa3	0.32825	3.0828	1	0.0791244
																											T1_4	-0.684535	13.6871	1	0.000215931
																											STS1	0.744833	19.8841	1	8.22808e-06
																											STS2	0.631967	12.4014	1	0.000429017
																											STS3	0.35578	4.6552	1	0.0309597
																											STS4	-0.0483674	0.0767515	1	0.781749
																											T2_3	-0.886149	22.4371	1	2.17143e-06
																											T2_4	0.171137	1.32351	1	0.249964
																											SMA2	-0.284188	2.67789	1	0.101751
																											SMA3	-0.113319	0.488644	1	0.484533

## Sheet: Supp. Fig1
			Supplementary Figure 1.- Ordinal relationship (quantified through the Spearman’s rho correlation index) between the regression coefficient values and the size of the univariate differences (medians’ difference, Cliff's delta, and Cohen's U3) in the raw (left) and PCP (right) datasets

## Sheet: Supp. Fig2
				Supplementary Figure 2.- Ordinal relationships between the regression coefficients of the different logistic regression models used in the present study. Note that these associations were calculated excluding the coefficient value associated to TIV (which is only included in two of these four LR models) and that, because the sign of these associations is arbitrary (i.e., it arises from the differ…
				PCP							RAW+TIV						PCP+TIV
																						RAW
																						PCP
																						RAW+TIV
